# Supplementary material for: Revisiting Fur Regulon Leads to a Comprehensive Understanding of Iron and Fur Regulation
Source: Int J Mol Sci. 2023 May 22;24(10):9078. doi: 10.3390/ijms24109078 (PMC10219339; doi:10.3390/ijms24109078)
Supplement: Supplementary file 1 [file ijms-24-09078-s001.zip]

Archive with 1 entries (1 files):
- ijms-2323480-supplementary.pdf
